# Supplementary material for: Studying Chondrichthyans Using Baited Remote Underwater Video Systems: A Review
Source: Animals (Basel). 2024 Jun 25;14(13):1875. doi: 10.3390/ani14131875 (PMC11240523; doi:10.3390/ani14131875)
Supplement: Supplementary file 1 [file animals-14-01875-s001.zip]

Archive with 1 entries (1 files):
- animals-2965363-supplementary.pdf
